# Supplementary material for: Comprehensive Management of Drunkorexia: A Scoping Review of Influencing Factors and Opportunities for Intervention
Source: Nutrients. 2024 Nov 15;16(22):3894. doi: 10.3390/nu16223894 (PMC11597860; doi:10.3390/nu16223894)
Supplement: Supplementary file 1 [file nutrients-16-03894-s001.zip]

Archive with 1 entries (1 files):
- nutrients-3315798-supplementary.pdf
